# Supplementary material for: Variational inference for rare variant detection in deep, heterogeneous next-generation sequencing data
Source: BMC Bioinformatics. 2017 Jan 19;18:45. doi: 10.1186/s12859-016-1451-5 (PMC5244592; doi:10.1186/s12859-016-1451-5)
Supplement: Additional file 2 — Identified variants and corresponding non-reference allele frequencies in gene MTH1 on Chromosome 4. A blank cell indicates that the position of that time point is not called significantly different than G7. The positions highlighted as blue were also identified by Kvitek, 2013. The other 81 positions are novel identified variants in 8 timepoints. (XLSX 18.4 kb) [file 12859_2016_1451_MOESM2_ESM.xlsx]

## Sheet: Sheet1
Identified variants and corresponding non-reference allele frequencies in gene MTH1 on Chromosome 4.
A blank cell indicates that the position of that time point is not called significantly different than G7.
The positions highlighted as blue were also identified by Kvitek, 2013.
The other 81 positions are novel identified variants in 8 timepoints.
Index	Position	Ref	Alt	Allele frequency of generation (%)
				G7	G70	G133	G196	G266	G322	G385	G448
1	1014407	T	C	0.127			0.62
2	1014408	A	G	0.083	0.374
3	1014422	C	G	0.16			1.036	7.431
4	1014434	T	C	0.161						0.042
5	1014436	A	G	0.161		0.127
6	1014447	A	C	0.086			0.837	0.642
7	1014455	C	T	0.044	0.345
8	1014456	T	G	0.073	0.644	1.154
9	1014457	G	T	0.031		0.777	2.675
10	1014561	T	C	0.059	0.444
11	1014580	A	G	0.161		0.096	0.168	0.481	0.088	0.038	0.081
12	1014582	T	C	0.161		0.149
13	1014583	G	A	0.039	0.405	1.171	0.366
14	1014595	A	G	0.065	0.096
15	1014607	T	A	0.039	0.292	0.443
16	1014615	G	T	0.079		0.865	1.327
17	1014651	C	T	0.21			0.723
18	1014689	T	A	0.161		0.101
19	1014691	G	A	0.056		0.308
20	1014698	C	T	0.16	0.13	0.629	0.565	0.767
21	1014701	T	C	0.16		0.12
22	1014707	A	C	0.16	0.825	1.461	7.434	6.92	0.176
23	1014712	C	A	0.16	0.116	1.429	0.35	1.104
24	1014740	G	C	0.158		0.522		23.849	98.286	99.715	99.603
25	1014741	C	T	0.028	0.997	1.622	0.78
26	1014751	C	A	0.017		0.896
27	1014765	A	C	0.159		0.431
28	1014770	G	T	0.159	0.758	13.82	0.727	1.671
29	1014791	C	T	0.014		0.918
30	1014823	C	A	0.059		0.171
31	1014856	T	C	0.16		0.119
32	1014867	A	G	0.098	0.584	0.562	0.371	0.36			0.404
33	1014877	T	A	0.039			0.449
34	1014920	G	C	0.049		0.324
35	1014930	G	T	0.01		0.303
36	1014958	C	A	0.16			1.884	1.036
37	1014971	T	C	0.03	0.445
38	1014968	A	T	0.037		0.316	3.446	1.462
39	1014978	A	C	0.011		1.43
40	1014997	G	A	0.008		0.368	2.287	2.564
41	1015004	A	G	0.16	0.127
42	1015036	G	A	0.026			0.64
43	1015043	C	T	0.047		0.399
44	1015051	G	A	0.161				0.084
45	1015069	T	C	0.162						0.027
46	1015074	A	T	0.002		0.4	0.51
47	1015077	G	T	0.047		1.06
48	1015078	A	G	0.186			0.689
49	1015086	T	C	0.055			0.525	0.437			0.307
50	1015092	A	C	0.003			0.424
51	1015190	A	C	0.16		0.459	0.545
52	1015220	G	A	0.161		0.061
53	1015222	T	C	0.161					0.04		0.067
54	1015228	T	A	0.054			0.293
55	1015236	A	C	0.095	0.935	2.211	1.425	1.1
56	1015247	A	G	0.06			0.142
57	1015276	T	C	0.109			0.519
58	1015280	T	A	0.519			1.108
59	1015284	G	A	0.159				0.19
60	1015317	G	C	0.16			0.168	0.306
61	1015321	G	A	0.059		0.803
62	1015322	A	T	0.013		0.519	0.488
63	1015360	C	A	0.161			0.067
64	1015368	C	T	0.064		0.147
65	1015370	T	C	0.161		0.149
66	1015371	G	C	0.062				0.147
67	1015386	G	T	0.047	0.375	3.012	2.098	1.022
68	1015411	A	G	0.042	0.214
69	1015423	G	A	0.161			0.159
70	1015424	T	C	0.05						0.194
71	1015434	A	T	0.161		0.151
72	1015477	C	A	0.043	0.44
73	1015478	C	T	0.161			0.162
74	1015512	G	T	0.161						0.006
75	1015519	T	C	0.161		0.08
76	1015521	G	A	0.018	0.371
77	1015522	A	G	0.04			0.343
78	1015539	G	C	0.04		0.618
79	1015555	G	A	0.16		0.11
80	1015556	A	G	0.161			0.117
81	1015563	G	A	0.041			0.247
82	1015623	T	G	0.034							0.194
83	1015627	T	C	0.161					0.06
84	1015657	G	T	0.032		0.74	0.583	0.461
85	1015666	G	A	0.065	0.091		0.105
86	1015681	C	T	0.161					0.03
87	1015691	T	C	0.037		0.358
88	1015699	A	G	0.161			0.068
89	1015700	C	A	0.015	0.949	1.965	1.044	0.379
90	1015701	A	G	0.161		0.068
Num of variants				0	22	24	42	21	6	6	6
